# Supplementary material for: HLA-DOB: A Key “Coordinator” Between Cutaneous Melanoma and Psoriasis
Source: J Cancer. 2025 Jul 24;16(11):3415–24. doi: 10.7150/jca.110306 (PMC12374949; doi:10.7150/jca.110306)
Supplement: Supplementary file 1 — Supplementary table 1. [file jcav16p3415s1.xls]

## Sheet: Supplement_table_3_1
Additional files 1. Colocalization analysis results of eQTL for sun-exposed skin and GWAS for PsO.
Gene	p-value for Gene	LBF for Gene	SNP	Proximity	Location	eQTL pval	GWAS pval	LBF	Nearby Genes	Nearby TF
HLA-DRB5	0.000175	15.18	rs3021304	cis	chr6:32683636	1.13e-24	8.20e-11	7.59	HLA-DQB1, more...	No
			rs9267659	cis	chr6:31954213	7.72e-12	1.74e-18	7.59	ZBTB12, SNORD48, more...	Yes
STK19P	0.000175	15.09	rs1063478	cis	chr6:33025522	7.53e-07	5.17e-24	7.56	HLA-DMB, more...	No
			rs7746553	cis	chr6:32003952	1.13e-17	3.26e-73	7.53	STK19, ZBTB12, more...	Yes
VARS2	0.000175	15.09	rs1265048	cis	chr6:31189388	5.19e-08	7.85e-10	7.60	CCHCR1, PSORS1C1, more...	Yes
			rs2844458	cis	chr6:31959448	8.16e-07	9.69e-13	7.49	ZBTB12, EHMT2, more...	Yes
C4A	0.000175	15.04	rs9267659	cis	chr6:31954213	3.88e-11	1.74e-18	7.54	ZBTB12, SNORD48, more...	Yes
			rs674313	cis	chr6:32686060	3.92e-09	1.91e-10	7.50	HLA-DQB1-AS1, more...	No
EHMT2	0.000175	15.04	rs2844458	cis	chr6:31959448	1.27e-08	9.69e-13	7.56	ZBTB12, EHMT2, more...	Yes
			rs2857103	cis	chr6:32899277	3.04e-07	2.63e-13	7.48	TAP1, TAP2, more...	No
NOTCH4	0.000175	14.9	rs652888	cis	chr6:31959213	1.47e-09	1.94e-20	7.6	ZBTB12, EHMT2, more...	Yes
			rs9273012	cis	chr6:32719619	7.86e-06	9.22e-10	7.3	None, HLA-DQB1-AS1,	No
CYP21A2	0.000175	14.86	rs3130564	cis	chr6:31209653	1.23e-07	3.06e-10	7.5	CCHCR1, PSORS1C1, more...	Yes
			rs241439	cis	chr6:32905515	4.1e-06	2.67e-09	7.36	TAP1, TAP2, more...	No
HLA-DQA1	0.000175	14.85	rs28366298	cis	chr6:32668837	3.56e-46	2.73e-21	7.59	HLA-DRB1, HLA-DRB6,	No
			rs2856448	cis	chr6:32122553	8.08e-06	2.12e-18	7.25	STK19, CYP21A2, more...	No
ZFP57	0.000175	7.6	rs3129063	cis	chr6:29753592	1.08e-66	9.69e-12	7.6	GABBR1, HLA-F-AS1, more...	Yes
HLA-K	0.000175	7.6	rs3129063	cis	chr6:29753592	9.87e-15	9.69e-12	7.6	GABBR1, HLA-F-AS1, more...	Yes
HCG4P3	0.000175	7.6	rs3129063	cis	chr6:29753592	4.71e-13	9.69e-12	7.6	GABBR1, HLA-F-AS1, more...	Yes
ITPR3	0.000175	7.6	rs394199	cis	chr6:33661558	1.89e-11	4.84e-10	7.6	LINC00336, ITPR3, more...	No
PSMB9	0.000175	7.6	rs9276815	cis	chr6:32933485	8.81e-12	2.16e-09	7.6	TAP1, TAP2, more...	No
HLA-DOB	0.000175	7.6	rs1894406	cis	chr6:32895034	3.25e-23	7.62e-21	7.6	TAP1, TAP2, more...	No
RPL23AP1	0.000175	7.6	rs3129063	cis	chr6:29753592	9.5e-13	9.69e-12	7.6	GABBR1, HLA-F-AS1, more...	Yes
STK19	0.000175	7.6	rs7746553	cis	chr6:32003952	3.47e-08	3.26e-73	7.6	STK19, ZBTB12, more...	Yes
HLA-DQB1-AS1	0.000175	7.6	rs9272426	cis	chr6:32713167	2.18e-10	2.43e-10	7.6	HLA-DQB1-AS1, more...	No
TYK2	0.000175	7.59	rs2304256	cis	chr19:10336652	1.29e-07	5.85e-13	7.59	RAVER1, CDC37, more...	No
FKBPL	0.000175	7.59	rs13199524	cis	chr6:32174743	1.5e-09	1.46e-113	7.59	FKBPL, PRRT1, more...	No
C4B	0.000175	7.59	rs652888	cis	chr6:31959213	5.26e-09	1.94e-20	7.59	ZBTB12, EHMT2, more...	Yes
HLA-B	0.000175	7.59	rs3094205	cis	chr6:31199841	1.82e-09	4.03e-29	7.59	CCHCR1, PSORS1C1, more...	Yes
HLA-DRB1	0.000175	7.59	rs28366298	cis	chr6:32668837	2.01e-29	2.73e-21	7.59	HLA-DRB1, HLA-DRB6,	No
CDSN	0.000175	7.59	rs6909321	cis	chr6:31201169	2.73e-13	2.64e-122	7.59	CCHCR1, PSORS1C1, more...	Yes
TAP2	0.000175	7.59	rs241448	cis	chr6:32904663	2.41e-09	8.36e-26	7.59	TAP1, TAP2, more...	No
PSORS1C1	0.000175	7.58	rs3095301	cis	chr6:31201335	1.48e-32	8.15e-25	7.58	CCHCR1, PSORS1C1, more...	Yes
HLA-A	0.000175	7.58	rs3129063	cis	chr6:29753592	1.14e-07	9.69e-12	7.58	GABBR1, HLA-F-AS1, more...	Yes
MICA	0.000175	7.58	rs9266455	cis	chr6:31446364	5.36e-13	3.28e-26	7.58	MICA-AS1, HLA-B, more...	No
CYP21A1P	0.000175	7.57	rs185819	cis	chr6:32158045	8.5e-15	4.94e-18	7.57	None, FKBPL, more...	No
ATF6B	0.000175	7.57	rs2269426	cis	chr6:32184477	6.97e-13	1.42e-16	7.57	FKBPL, TNXB, PPT2, more...	No
ENSG00000272501	0.000175	7.57	rs3095307	cis	chr6:31200028	3.92e-08	2.57e-13	7.57	CCHCR1, PSORS1C1, more...	Yes
HLA-S	0.000175	7.57	rs2534671	cis	chr6:31573640	1.98e-18	1.02e-20	7.57	DDX39B-AS1, HCG26, more...	No
ENSG00000272221	0.000175	7.57	rs2523605	cis	chr6:31431388	3.71e-15	2.17e-19	7.57	MICA-AS1, HLA-B, more...	No
HCP5	0.000175	7.56	rs2855812	cis	chr6:31580699	6.75e-07	2.82e-13	7.56	DDX39B-AS1, HCG26, more...	No
MICB	0.000175	7.56	rs2534671	cis	chr6:31573640	7.27e-23	1.02e-20	7.56	DDX39B-AS1, HCG26, more...	No
NELFE	0.000175	7.56	rs2734335	cis	chr6:32001923	6.73e-08	5.69e-16	7.56	STK19, ZBTB12, more...	Yes
HLA-DRB6	0.000175	7.56	rs28366298	cis	chr6:32668837	1.83e-57	2.73e-21	7.56	HLA-DRB1, HLA-DRB6,	No
HCG27	0.000175	7.55	rs1265100	cis	chr6:31213289	9.52e-13	1.26e-15	7.55	CCHCR1, PSORS1C1, more...	Yes
PSORS1C3	0.000175	7.55	rs1265096	cis	chr6:31214468	2.4e-27	3.54e-17	7.55	CCHCR1, PSORS1C1, more...	Yes
ATP6V1G2	0.000175	7.55	rs2239705	cis	chr6:31621381	7.52e-16	1.29e-12	7.55	DDX39B-AS1, DDX39B,	No
HLA-L	0.000175	7.55	rs3909109	cis	chr6:31204346	1.72e-21	9.88e-80	7.55	CCHCR1, PSORS1C1, more...	Yes
HCG22	0.000175	7.55	rs2233966	cis	chr6:31188838	4.01e-19	3.87e-10	7.55	CCHCR1, PSORS1C1, more...	Yes
CCHCR1	0.000175	7.55	rs1265087	cis	chr6:31217789	2.45e-14	8.08e-71	7.55	CCHCR1, PSORS1C1, more...	Yes
HLA-C	0.000175	7.53	rs2523578	cis	chr6:31436521	5.4e-22	1.63e-16	7.53	MICA-AS1, HLA-B, more...	No
TCF19	0.000175	7.52	rs1265089	cis	chr6:31216586	9.63e-07	6.48e-22	7.52	CCHCR1, PSORS1C1, more...	Yes
HLA-DQA2	0.000175	7.52	rs28366298	cis	chr6:32668837	1.27e-68	2.73e-21	7.52	HLA-DRB1, HLA-DRB6, more...	No
C6orf15	0.000175	7.51	rs1265093	cis	chr6:31215166	2.63e-08	2.47e-32	7.51	CCHCR1, PSORS1C1, more...	Yes
POU5F1	0.000175	7.5	rs1265095	cis	chr6:31214622	2.22e-20	5.04e-50	7.5	CCHCR1, PSORS1C1, more...	Yes
HLA-U	0.000175	7.48	rs3129063	cis	chr6:29753592	5.93e-07	9.69e-12	7.48	GABBR1, HLA-F-AS1, more…	Yes
HLA-DQB1	0.000175	7.48	rs28366298	cis	chr6:32668837	6.89e-18	2.73e-21	7.48	HLA-DRB1, HLA-DRB6, more...	No
PRRT1	0.000175	7.47	rs2227956	cis	chr6:31886251	5.97e-15	2.85e-14	7.47	SNORD48, more...	No
