# Supplementary material for: HLA-DOB: A Key “Coordinator” Between Cutaneous Melanoma and Psoriasis
Source: J Cancer. 2025 Jul 24;16(11):3415–24. doi: 10.7150/jca.110306 (PMC12374949; doi:10.7150/jca.110306)
Supplement: Supplementary file 2 — Supplementary table 2. [file jcav16p3415s2.xls]

## Sheet: Supplementary Table 4-1
Additional files 2. Co-localization analysis results of eQTL for not sun-exposed skin and GWAS for PsO.
Gene	p-value for Gene	LBF for Gene	SNP	Proximity	Location	eQTL pval	GWAS pval	LBF	Nearby Genes	Nearby TF
HLA-DQB1	0.000213	15.2	rs28366298	cis	chr6:32668837	2.75e-13	2.73e-21	7.6	HLA-DRB1, HLA-DRB6	No
			rs652888	cis	chr6:31959213	7e-09	1.94e-20	7.6	ZBTB12, EHMT2	Yes
STK19P	0.000213	15.18	rs7746553	cis	chr6:32003952	1.96e-12	3.26e-73	7.6	STK19, ZBTB12	Yes
			rs4084091	cis	chr6:31209380	9.48e-09	2.18e-98	7.58	CCHCR1, PSORS1C1	Yes
HLA-DRB5	0.000213	15.17	rs3117572	cis	chr6:31825671	3.89e-15	1.69e-14	7.6	VARS1, ABHD16A	No
			rs3021304	cis	chr6:32683636	8.01e-23	8.2e-11	7.57	HLA-DQB1	No
C4A	0.000213	15.12	rs674313	cis	chr6:32686060	3.98e-10	1.91e-10	7.57	HLA-DQB1-AS1	No
			rs2233956	cis	chr6:31189184	3.62e-12	7.35e-32	7.55	CCHCR1, PSORS1C1	Yes
CYP21A2	0.000213	15.08	rs9273012	cis	chr6:32719619	4.46e-07	9.22e-10	7.57	None, HLA-DQB1-AS1	No
			rs2233956	cis	chr6:31189184	1.3e-09	7.35e-32	7.51	CCHCR1, PSORS1C1	Yes
HLA-DRB6	0.000213	15.02	rs28366298	cis	chr6:32668837	2.76e-44	2.73e-21	7.6	HLA-DRB1	No
			rs2227956	cis	chr6:31886251	1.24e-06	2.85e-14	7.42	SNORD48	No
C4B	0.000213	14.99	rs2233956	cis	chr6:31189184	4.12e-08	7.35e-32	7.6	CCHCR1, PSORS1C1	Yes
			rs652888	cis	chr6:31959213	9.72e-07	1.94e-20	7.39	ZBTB12, EHMT2	Yes
HLA-DQB1-AS1	0.000213	14.85	rs9272426	cis	chr6:32713167	2.38e-11	2.43e-10	7.59	HLA-DQB1-AS1	No
			rs3117572	cis	chr6:31825671	8.76e-06	1.69e-14	7.26	VARS1, ABHD16A	No
ZFP57	0.000213	7.6	rs3129063	cis	chr6:29753592	2.38e-53	9.69e-12	7.6	GABBR1, HLA-F-AS1	Yes
HCG4P3	0.000213	7.6	rs3129063	cis	chr6:29753592	1.41e-10	9.69e-12	7.6	GABBR1, HLA-F-AS1	Yes
HLA-DOB	0.000213	7.6	rs2071469	cis	chr6:32892761	5.97e-20	1.92e-20	7.6	TAP1, TAP2	No
HLA-K	0.000213	7.6	rs3129063	cis	chr6:29753592	1.4e-13	9.69e-12	7.6	GABBR1, HLA-F-AS1	Yes
PSMB9	0.000213	7.6	rs9276815	cis	chr6:32933485	1.4e-16	2.16e-09	7.6	TAP1, TAP2	No
HLA-DQA1	0.000213	7.6	rs28366298	cis	chr6:32668837	4.77e-40	2.73e-21	7.6	HLA-DRB1, HLA-DRB6	No
MICA	0.000213	7.6	rs2263316	cis	chr6:31529276	1.16e-12	7.14e-10	7.6	HCG26, MICB-DT	No
PRRT1	0.000213	7.6	rs2734335	cis	chr6:32001923	1.08e-09	5.69e-16	7.6	STK19, ZBTB12	Yes
HLA-DRB9	0.000213	7.6	rs482044	cis	chr6:32684042	1.97e-09	2.84e-16	7.6	HLA-DQB1	No
HLA-L	0.000213	7.59	rs3909109	cis	chr6:31204346	1.98e-22	9.88e-80	7.59	CCHCR1, PSORS1C1	Yes
RPL23AP1	0.000213	7.59	rs3129063	cis	chr6:29753592	2.25e-07	9.69e-12	7.59	GABBR1, HLA-F-AS1	Yes
HLA-C	0.000213	7.58	rs2523578	cis	chr6:31436521	2.01e-16	1.63e-16	7.58	MICA-AS1, HLA-B	No
PSORS1C3	0.000213	7.58	rs1265096	cis	chr6:31214468	1.33e-23	3.54e-17	7.58	CCHCR1, PSORS1C1	Yes
CDSN	0.000213	7.58	rs3094198	cis	chr6:31201306	2e-15	1.08e-24	7.58	CCHCR1, PSORS1C1	Yes
ATF6B	0.000213	7.58	rs17421624	cis	chr6:32174155	1.27e-10	7.99e-12	7.58	FKBPL, PRRT1	No
HLA-B	0.000213	7.58	rs1265096	cis	chr6:31214468	4.18e-07	3.54e-17	7.58	CCHCR1, PSORS1C1	Yes
PSORS1C1	0.000213	7.58	rs1042141	cis	chr6:31191445	1.63e-28	4.24e-22	7.58	CCHCR1, PSORS1C1	Yes
POU5F1	0.000213	7.57	rs1265095	cis	chr6:31214622	6.56e-15	5.04e-50	7.57	CCHCR1, PSORS1C1	Yes
HCG22	0.000213	7.57	rs2233966	cis	chr6:31188838	1.78e-10	3.87e-10	7.57	CCHCR1, PSORS1C1	Yes
CCHCR1	0.000213	7.57	rs1265087	cis	chr6:31217789	2.48e-17	8.08e-71	7.57	CCHCR1, PSORS1C1	Yes
ENSG00000272221	0.000213	7.56	rs2523605	cis	chr6:31431388	2.89e-16	2.17e-19	7.56	MICA-AS1, HLA-B	No
CYP21A1P	0.000213	7.56	rs204883	cis	chr6:32140721	2.94e-11	1.16e-14	7.56	STK19, CYP21A2	No
MICB	0.000213	7.55	rs2534671	cis	chr6:31573640	1.65e-20	1.02e-20	7.55	DDX39B-AS1, HCG26	No
HCG27	0.000213	7.55	rs1265100	cis	chr6:31213289	2.57e-13	1.26e-15	7.55	CCHCR1, PSORS1C1	Yes
HLA-DRB1	0.000213	7.53	rs28366298	cis	chr6:32668837	1.89e-24	2.73e-21	7.53	HLA-DRB1, HLA-DRB6	No
ATP6V1G2	0.000213	7.52	rs2239705	cis	chr6:31621381	2.71e-17	1.29e-12	7.52	DDX39B-AS1, DDX39B	No
HLA-S	0.000213	7.52	rs2596503	cis	chr6:31428789	3.20e-10	6.49e-22	7.52	HLA-B, LINC02571, more…	No
VARS2	0.000213	7.51	rs1265048	cis	chr6:31189388	1.84e-06	7.85e-10	7.51	CCHCR1, PSORS1C1, more...	Yes
HLA-A	0.000213	7.5	rs3129063	cis	chr6:29753592	3.34e-07	9.69e-12	7.50	GABBR1, HLA-F-AS1, more…	Yes
C6orf15	0.000213	7.49	rs1265095	cis	chr6:31214622	3.27e-08	5.04e-50	7.49	CCHCR1, PSORS1C1, more...	Yes
NOTCH4	0.000213	7.49	rs652888	cis	chr6:31959213	9.23e-10	1.94e-20	7.49	ZBTB12, EHMT2, more...	Yes
HLA-DQA2	0.000213	7.48	rs28366298	cis	chr6:32668837	1.45e-41	2.73e-21	7.48	HLA-DRB1, HLA-DRB6,	No
TCF19	0.000213	7.45	rs1265100	cis	chr6:31213289	7.07e-08	1.26e-15	7.45	CCHCR1, PSORS1C1, more...	Yes
ENSG00000272501	0.000213	7.42	rs3095307	cis	chr6:31200028	1.47e-07	2.57e-13	7.42	CCHCR1, PSORS1C1, more...	Yes
SKIV2L	0.000213	7.4	rs537160	cis	chr6:32024379	2.62e-10	3.59e-14	7.40	ZBTB12, STK19, more...	Yes
TAP2	0.000213	7.35	rs9276815	cis	chr6:32933485	3.54e-06	2.16e-09	7.35	TAP1, TAP2, more...	No
TRIM31	0.000213	7.33	rs3129063	cis	chr6:29753592	1.00e-07	9.69e-12	7.33	GABBR1, HLA-F-AS1, more…	Yes
HLA-J	0.000213	7.28	rs9257936	cis	chr6:29747755	8.40e-06	3.18e-10	7.28	GABBR1, MOG, ZFP57,	Yes
