# Supplementary material for: HLA-DOB: A Key “Coordinator” Between Cutaneous Melanoma and Psoriasis
Source: J Cancer. 2025 Jul 24;16(11):3415–24. doi: 10.7150/jca.110306 (PMC12374949; doi:10.7150/jca.110306)
Supplement: Supplementary file 3 — Supplementary table 3. [file jcav16p3415s3.xls]

## Sheet: 显著差异基因
Additional files 3. Differentially expressed genes between SKCM and normal samples by TCGA.
	logFC	AveExpr	t	P.Value	adj.P.Val	B
TSPAN6	2.77666	4.53325	3.8007	0.000241106	0.0217768	0.402278
C12orf42	-1.24499	-0.731993	-4.33791	3.28927606074713e-05	0.00508954	2.17837
SPIC	-1.34749	-0.769855	-3.61492	0.000461256	0.0352442	-0.188515
ZNF80	-1.35582	-0.689544	-3.52717	0.000621902	0.0440124	-0.448045
IL21	-1.40985	-0.737961	-3.72224	0.000317938	0.0265186	0.147241
CLNK	-1.49481	-0.596641	-4.0104	0.000113033	0.0124856	1.07173
SSTR3	-1.64257	-0.641426	-3.49317	0.000697324	0.0476981	-0.532412
ZNF101	-1.65776	2.30752	-4.49476	1.78331450896759e-05	0.00315279	2.72917
CRIP3	-1.66364	-0.566328	-3.51048	0.000657905	0.0456651	-0.47959
SNAP91	-1.6651	-0.798599	-5.33693	5.40305229573131e-07	0.000184019	5.87131
PDE7A	-1.75232	2.27912	-3.54175	0.000591981	0.042446	-0.45711
IL17REL	-1.7802	-0.746872	-5.52399	2.3801290286849e-07	0.000105163	6.58617
SMAP2	-1.93439	5.62528	-3.61486	0.000461356	0.0352442	-0.275486
TIFA	-1.96217	2.38089	-3.91777	0.000158468	0.0160909	0.726168
OR52N4	-1.96828	-0.67282	-4.49331	1.79355113275751e-05	0.00315279	2.70256
CDC42SE2	-2.1047	4.19447	-4.30243	3.77095941480921e-05	0.00570812	2.01806
CYSLTR1	-2.15485	-0.0610612	-3.68449	0.000362687	0.0293525	0.0410947
CXCR5	-2.19219	-0.78638	-7.63547	1.03882016657553e-11	1.54387564392516e-08	15.5577
NPHS1	-2.32443	-0.731081	-4.6934	8.06219439645994e-06	0.00155506	3.41447
IPCEF1	-2.3945	-0.0890444	-3.96537	0.000133297	0.0144314	0.925046
STAT4	-2.40644	0.488668	-3.55044	0.0005748	0.0415789	-0.385645
TNFSF11	-2.42753	-0.435474	-3.54395	0.000587597	0.0423173	-0.381473
ANXA2R	-2.45969	1.46483	-3.67032	0.000380986	0.0302348	-0.0581602
PTK2B	-2.46556	3.13641	-3.58032	0.000519243	0.0385845	-0.375916
AC119396.1	-2.48965	-0.337654	-4.22563	5.0566743661932e-05	0.00700564	1.78718
PLCG2	-2.50478	1.81604	-3.75907	0.000279351	0.0243302	0.212523
ST8SIA4	-2.52371	1.15555	-4.07218	8.99735039293392e-05	0.0108955	1.25769
ZC3H12D	-2.53471	0.0298139	-3.74006	0.000298671	0.0254306	0.20483
FLI1	-2.59791	1.77749	-4.64064	9.97440030765849e-06	0.00186836	3.25978
MARCHF1	-2.61158	0.788104	-3.87708	0.000183528	0.017936	0.621396
AKNA	-2.62885	3.08824	-3.51576	0.000646325	0.0453482	-0.575555
CD1D	-2.63857	0.285268	-4.19268	5.7291643469541e-05	0.00767708	1.67785
P2RY14	-2.64367	0.207209	-4.58229	1.26008958257102e-05	0.0023146	3.04538
KBTBD8	-2.71278	0.337809	-4.24493	4.69862855394619e-05	0.006738	1.85603
FAM216B	-2.71355	-0.685192	-4.81885	4.83353033945151e-06	0.00103972	3.88286
SHISAL2A	-2.71617	-0.181642	-3.50989	0.000659222	0.0456651	-0.496475
LY75	-2.71684	0.275086	-4.05433	9.61268485889165e-05	0.0113494	1.21138
ARL11	-2.71894	0.556629	-4.45429	2.09107648652876e-05	0.00359841	2.58858
LYN	-2.76481	3.15897	-3.60586	0.000475825	0.0356825	-0.300545
TFEC	-2.76938	0.272938	-3.74504	0.000293489	0.025386	0.20956
CYRIA	-2.78716	1.21667	-4.69269	8.08541679326604e-06	0.00155506	3.45525
LAT2	-2.7941	2.23842	-4.18966	5.79497740712999e-05	0.00770214	1.63392
GIMAP6	-2.79908	2.71919	-3.72478	0.000315117	0.0265109	0.0789116
FAM177B	-2.81084	-0.379416	-4.6865	8.29058722101592e-06	0.00157598	3.41335
DNAJC5B	-2.81324	-0.351804	-3.82906	0.00021797	0.0204791	0.486283
CLEC7A	-2.81762	1.66449	-4.02767	0.000106073	0.0121265	1.09
DOCK8	-2.82378	1.94862	-3.72378	0.000316224	0.0265109	0.0892032
SPINK2	-2.87526	-0.374609	-3.67467	0.000375276	0.0299269	0.00449977
THEMIS	-2.90072	-0.16353	-3.51428	0.000649547	0.0453795	-0.48772
GCH1	-2.9133	2.66194	-4.10856	7.85787789230468e-05	0.00988158	1.34778
PIK3CG	-2.93392	0.709468	-4.17398	6.14820109619905e-05	0.00804086	1.60412
TNFSF8	-2.94122	0.526684	-4.39511	2.63515564566908e-05	0.00430795	2.37716
STK17B	-2.94241	2.91653	-3.82175	0.000223721	0.0208994	0.386962
PIM2	-2.97058	4.61159	-3.48031	0.000728047	0.0495921	-0.688692
CD84	-2.9793	1.31653	-3.7823	0.000257353	0.0228653	0.287175
FAM107B	-3.00573	2.71994	-3.77415	0.00026488	0.0234068	0.234522
EXOC3L4	-3.03116	-0.293738	-3.81599	0.000228355	0.0211788	0.439909
CD28	-3.07752	0.893329	-4.74165	6.62827464912968e-06	0.00136464	3.63808
WDFY4	-3.12358	0.747193	-4.13638	7.08155413195917e-05	0.00904447	1.46963
MAP4K1	-3.1286	2.34788	-3.65735	0.000398491	0.0314712	-0.133571
PTPN22	-3.15055	0.597572	-4.28516	4.0292833958285e-05	0.00604319	1.98691
GCSAM	-3.15286	0.204684	-6.11329	1.64816182091982e-08	1.17939938292943e-05	9.14573
SEPTIN1	-3.15688	2.32154	-3.87589	0.000184319	0.017936	0.568791
MNDA	-3.1734	2.33246	-3.93432	0.000149244	0.0154421	0.760958
TMC8	-3.17729	2.76984	-3.68279	0.000364845	0.0293817	-0.0588194
CD86	-3.18406	2.3755	-3.93711	0.000147738	0.0154043	0.769746
SLC2A5	-3.19121	1.30865	-3.61848	0.000455646	0.0351364	-0.235151
CXorf21	-3.19219	0.813172	-4.35714	3.05364611050945e-05	0.0048467	2.23716
CEACAM21	-3.1987	0.795872	-3.81483	0.000229304	0.0211788	0.399112
TNFAIP8	-3.23048	1.73034	-6.13154	1.51440276918133e-08	1.17892649859887e-05	9.29327
IGSF6	-3.2323	2.48348	-4.08429	8.60164722509281e-05	0.0105724	1.26367
MFNG	-3.23529	2.65875	-3.87864	0.0001825	0.017936	0.573395
AICDA	-3.23625	-0.670167	-6.08829	1.85040044233865e-08	1.26043110130634e-05	8.95273
IL10RA	-3.25085	2.58045	-3.62619	0.000443726	0.0344158	-0.235546
SIGLEC14	-3.25152	1.16831	-3.64896	0.000410226	0.0322422	-0.138665
RASAL3	-3.25395	2.1738	-3.50444	0.000671432	0.0463146	-0.605162
ICAM3	-3.26549	0.166442	-3.64644	0.000413811	0.0323684	-0.114164
P2RY8	-3.27229	1.57562	-4.06544	9.22508275980235e-05	0.0110891	1.21004
PCED1B	-3.27441	2.27643	-3.562	0.00055267	0.0405159	-0.431057
EAF2	-3.28615	1.34003	-5.38917	4.30372709226387e-07	0.000163622	6.1696
CLECL1	-3.29252	-0.0127963	-4.73726	6.74780670193449e-06	0.00136464	3.619
ADAM28	-3.29776	0.261369	-4.83107	4.59665416950255e-06	0.00100195	3.97285
DOCK2	-3.31028	1.61873	-4.41345	2.45340222176024e-05	0.00413487	2.42561
P2RY13	-3.31323	0.943904	-4.33812	3.286661112293e-05	0.00508954	2.16501
VAV1	-3.31607	2.04941	-4.04338	0.000100098	0.0116886	1.1286
TNFAIP8L2	-3.32019	2.76994	-3.81276	0.000230993	0.021215	0.356579
AOAH	-3.34013	1.85378	-3.75862	0.000279795	0.0243302	0.192402
INPP5D	-3.34403	2.24066	-4.33464	3.33117703714507e-05	0.00508954	2.13749
TREML2	-3.34904	-0.465527	-6.52435	2.3890380026715e-09	2.16977740375965e-06	10.8631
CR1	-3.3585	-0.346836	-6.62328	1.4898805861258e-09	1.57554672616386e-06	11.3123
PARP15	-3.3647	0.159957	-4.18401	5.91995517908941e-05	0.00780479	1.63992
GPR174	-3.36636	0.174717	-3.56476	0.000547511	0.0403185	-0.368266
SHISA3	-3.37527	-0.656002	-5.56689	1.96816887430592e-07	9.46341904622152e-05	6.81629
HVCN1	-3.3805	1.64172	-5.43666	3.49615058235476e-07	0.000142888	6.36538
CARD11	-3.3852	1.54091	-3.55403	0.000567852	0.0414028	-0.445019
RAB37	-3.39634	0.522009	-4.05328	9.64991574020697e-05	0.0113494	1.18609
PNOC	-3.40051	-0.262769	-3.8492	0.000202833	0.0193913	0.53565
ACAP1	-3.40591	1.87563	-3.88577	0.000177878	0.0177314	0.603697
LILRB2	-3.4181	2.30163	-4.09856	8.1566511325987e-05	0.0101019	1.31255
LILRB1	-3.42587	1.17166	-4.02845	0.000105768	0.0121265	1.08976
GPR171	-3.4298	0.645656	-3.56524	0.000546614	0.0403185	-0.387863
EBI3	-3.44636	2.04645	-3.68629	0.000360428	0.0293148	-0.0424136
ARHGAP9	-3.45157	1.8923	-4.11227	7.74981301807673e-05	0.00982124	1.36339
BTK	-3.4528	1.97795	-5.1831	1.04872239414146e-06	0.000290585	5.34347
PIK3AP1	-3.45551	2.31584	-4.10028	8.10434066813773e-05	0.0101019	1.31798
GIMAP2	-3.45969	2.70808	-3.70004	0.000343571	0.0283671	-0.0062776
GPR183	-3.46827	2.27133	-4.3363	3.30983928448157e-05	0.00508954	2.1422
TAGAP	-3.47289	1.31901	-4.48723	1.83706878562926e-05	0.00319494	2.69337
DAPP1	-3.48266	0.818044	-4.71337	7.43538897104593e-06	0.0014645	3.5311
NCKAP1L	-3.49612	2.20244	-4.20394	5.49014773341286e-05	0.0074176	1.67656
CD96	-3.52379	1.03646	-3.52758	0.000621048	0.0440124	-0.517531
VCAM1	-3.52703	2.35442	-3.92797	0.000152722	0.0156218	0.736336
SNX20	-3.53367	1.36908	-4.03415	0.000103567	0.0120078	1.10382
VNN2	-3.53374	0.609271	-4.27233	4.23206201188118e-05	0.00628961	1.93553
ARHGAP25	-3.54129	2.07564	-5.06047	1.76616528248779e-06	0.000444204	4.85829
KLRB1	-3.54174	0.809997	-4.44864	2.13800762456582e-05	0.00364085	2.55767
CD1C	-3.54546	0.662056	-4.23179	4.93968796473851e-05	0.0069757	1.792
SPOCK2	-3.54877	2.86657	-3.49826	0.000685507	0.0470868	-0.634561
SIGLEC10	-3.55389	1.21549	-4.01337	0.000111804	0.0124338	1.03552
APBB1IP	-3.55437	2.2802	-3.95141	0.000140255	0.0149862	0.814794
PTPN7	-3.56916	1.98582	-3.6073	0.000473481	0.0356825	-0.290833
CRTAM	-3.58614	0.468209	-3.83774	0.000211316	0.0199688	0.472248
IL2RA	-3.59209	0.954353	-5.20474	9.55908466168445e-07	0.000279057	5.42789
HCLS1	-3.59251	3.80227	-3.553	0.000569833	0.0414028	-0.46773
TEX101	-3.61345	-0.414943	-4.2501	4.60705368557282e-05	0.00672465	1.87199
BIN2	-3.61796	1.88268	-4.5761	1.2915619233126e-05	0.00234605	3.01285
IKZF1	-3.62355	1.16213	-4.38369	2.75482051463356e-05	0.00441528	2.31998
CLEC10A	-3.62913	1.73125	-3.93674	0.000147937	0.0154043	0.770897
CSF2RB	-3.65105	2.07683	-5.16953	1.11134023015622e-06	0.000302803	5.2894
TESPA1	-3.65274	0.385521	-4.229	4.99239336194247e-05	0.0069757	1.78474
PRKCB	-3.65852	1.01156	-3.88748	0.00017679	0.017731	0.619465
SLA	-3.66078	2.00584	-4.39742	2.61155594689576e-05	0.00430795	2.3614
GAPT	-3.66846	0.290898	-5.22366	8.81365081156177e-07	0.000270992	5.49846
CD180	-3.67973	0.914509	-5.35059	5.09151689819444e-07	0.000180948	6.01323
NCF1	-3.6805	1.29881	-3.85651	0.000197596	0.0190018	0.511407
TNFRSF13B	-3.68909	-0.500702	-5.74281	8.96254793451504e-08	4.43999192828642e-05	7.575
CD38	-3.75893	0.946796	-3.91588	0.000159558	0.0161016	0.712988
C16orf54	-3.76394	1.33364	-3.93878	0.000146847	0.0154043	0.781279
GIMAP4	-3.76695	4.01922	-3.69601	0.000348436	0.0286243	-0.0184488
S1PR4	-3.77171	1.81805	-3.71668	0.000324174	0.0269015	0.0524403
FCRL2	-3.78573	-0.503312	-5.97879	3.06469435418687e-08	1.92698551162489e-05	8.56711
RCSD1	-3.78838	1.78551	-5.5597	2.03201764768256e-07	9.49126414408987e-05	6.87383
LY86	-3.79063	3.1204	-4.00555	0.000115064	0.0126246	0.991045
TRAT1	-3.79448	0.0734473	-4.24648	4.67097726293119e-05	0.006738	1.84959
TMSB4X	-3.79577	9.05666	-3.84375	0.000206827	0.0196582	0.490428
CNR2	-3.81489	-0.611038	-8.69009	4.884091888169e-14	1.72062957244841e-10	20.8154
SCIMP	-3.8229	0.598195	-5.08026	1.62441282961685e-06	0.000418429	4.93632
PTPN6	-3.82947	3.49214	-3.75909	0.000279338	0.0243302	0.180361
TLR8	-3.83501	0.330139	-5.03487	1.9675283754524e-06	0.000473017	4.7578
GPR15	-3.84785	-0.313618	-4.05624	9.54482498240998e-05	0.0113494	1.20639
CD247	-3.85072	1.41739	-3.93963	0.000146393	0.0154043	0.78162
ITGAL	-3.86325	1.92681	-3.61335	0.000463743	0.0352617	-0.274948
SAMSN1	-3.86526	1.06674	-5.22555	8.74229889826035e-07	0.000270992	5.51213
IKZF3	-3.88212	1.3351	-3.52311	0.000630498	0.0444283	-0.545182
TRAF3IP3	-3.8903	0.654	-5.29161	6.57584872985967e-07	0.000210788	5.77524
CD5	-3.91239	1.86829	-3.68703	0.000359498	0.0293148	-0.0433659
PLA2G7	-3.91701	2.53862	-4.21543	5.25616216127061e-05	0.00719773	1.71241
PLEK	-3.92372	3.46827	-3.79428	0.000246666	0.0221566	0.294336
SP140	-3.92741	0.721803	-4.73676	6.76144842820787e-06	0.00136464	3.6163
GPR18	-3.9405	0.617065	-4.85922	4.09297746696092e-06	0.000916603	4.08079
TIMD4	-3.95574	-0.1803	-5.47815	2.91345277395468e-07	0.00012534	6.51674
CD69	-3.95674	0.692541	-5.08728	1.57688999846543e-06	0.000418429	4.96409
HSH2D	-3.97702	0.873655	-4.01492	0.000111171	0.0124338	1.03883
TIGIT	-3.98793	1.26362	-3.6803	0.000368008	0.0294912	-0.0579487
EVI2B	-3.99097	3.17349	-4.23117	4.95137434318625e-05	0.0069757	1.76673
TBC1D10C	-3.99145	1.85265	-4.21407	5.28338602520433e-05	0.00719773	1.71082
CD40LG	-4.00113	0.24904	-5.34339	5.25349399408281e-07	0.000182732	5.98164
SUSD3	-4.00417	1.82975	-4.39181	2.66920513215943e-05	0.00432041	2.34021
RASGRP2	-4.01662	0.872725	-6.53119	2.3125631313475e-09	2.16977740375965e-06	11.0508
BTLA	-4.02983	-0.0676784	-5.75918	8.32522902225349e-08	4.25315137674375e-05	7.68209
LTA	-4.03335	0.586386	-4.78072	5.65133076862846e-06	0.00118896	3.7821
GIMAP7	-4.06234	3.35765	-4.26077	4.4231705434154e-05	0.00651441	1.87134
LILRB4	-4.07155	2.25861	-4.08229	8.665886281985e-05	0.0105724	1.25316
IL2RG	-4.09157	2.48157	-3.62588	0.000444197	0.0344158	-0.241493
GZMK	-4.12388	0.816333	-3.53685	0.000601892	0.0429683	-0.498768
CD3G	-4.13505	0.889482	-4.39925	2.5930760979986e-05	0.00430795	2.37326
TMEM156	-4.1574	-0.0600203	-5.86013	5.27000833385863e-08	3.06813648104297e-05	8.11158
BIRC3	-4.17373	2.10788	-3.88066	0.000181184	0.017936	0.577483
P2RY10	-4.21519	0.58484	-4.63858	1.0057250069554e-05	0.00186836	3.24879
GP1BA	-4.2412	0.652871	-5.85304	5.44262037865465e-08	3.06813648104297e-05	8.09826
SASH3	-4.28223	3.00674	-4.0243	0.000107399	0.0121928	1.05509
CD72	-4.29166	1.81437	-5.30523	6.1993597372033e-07	0.000202694	5.83353
RBP5	-4.29835	0.724871	-5.82154	6.27931648691795e-08	3.31142793316564e-05	7.96712
RHOH	-4.32268	0.426682	-5.54526	2.16633048974915e-07	9.83754745733865e-05	6.80964
CYTIP	-4.32541	1.71024	-5.18371	1.04599275708844e-06	0.000290585	5.34574
HSD11B1	-4.3297	0.852661	-5.21578	9.11706699966191e-07	0.000270992	5.47367
IRF8	-4.34783	2.29465	-5.07828	1.63808606396831e-06	0.000418429	4.92739
TNFRSF13C	-4.3509	1.33634	-6.11183	1.6592969052714e-08	1.17939938292943e-05	9.21782
GBP5	-4.36557	1.80496	-3.8075	0.000235357	0.0213757	0.339375
FCRL3	-4.37654	0.000481787	-5.19611	9.91918444371075e-07	0.000284489	5.39316
SLAMF6	-4.42056	1.47614	-3.92766	0.000152893	0.0156218	0.735179
TLR10	-4.46322	-0.213973	-7.24308	7.31037418254317e-11	9.95916642801797e-08	14.2421
CD27	-4.47367	2.05931	-3.74194	0.000296713	0.0254306	0.126092
HLA-DOB	-4.47619	1.04244	-5.41847	3.78621662246956e-07	0.000150968	6.29312
NCR3	-4.48376	0.403658	-4.98129	2.46392507671821e-06	0.000567327	4.55002
NIBAN3	-4.48958	-0.365513	-7.93472	2.30414313582373e-12	4.70851649805579e-09	17.4487
BLK	-4.48959	-0.256049	-5.89496	4.4970446692037e-08	2.72287726859786e-05	8.26377
CLEC17A	-4.49628	-0.318065	-8.81841	2.5233414048455e-14	1.72062957244841e-10	21.6448
CD22	-4.49998	2.05237	-3.74122	0.000297462	0.0254306	0.123569
CD48	-4.52081	1.59699	-5.0487	1.85615480697456e-06	0.000452902	4.81142
IL7R	-4.53551	1.36257	-5.35916	4.9052390537444e-07	0.000178202	6.05188
SPIB	-4.5401	0.290632	-4.99664	2.31047395831882e-06	0.000539595	4.60979
IRAG2	-4.56256	0.268686	-7.87596	3.10030935930571e-12	5.63153971176997e-09	17.2312
DNASE1L3	-4.56947	0.717612	-4.92462	3.12122307193039e-06	0.000708691	4.32938
SIT1	-4.5963	1.98755	-3.95184	0.000140034	0.0149862	0.812091
LCK	-4.60363	2.26393	-3.98933	0.000122116	0.013309	0.937019
TNFRSF17	-4.63975	0.467766	-3.60717	0.000473692	0.0356825	-0.28523
NAA11	-4.68973	-0.356277	-4.01732	0.000110194	0.0124238	1.05779
SH2D1A	-4.70544	0.727357	-4.83461	4.53002421336383e-06	0.00100077	3.98357
CD37	-4.71123	3.06389	-5.00235	2.25573020576182e-06	0.000534445	4.62992
SLAMF1	-4.78972	0.768267	-5.82752	6.11127791654974e-08	3.31142793316564e-05	7.9968
PAX5	-4.85038	-0.392856	-6.01215	2.62917714686261e-08	1.7192715198764e-05	8.76895
FCRL1	-4.89487	-0.486805	-6.85318	4.92284964691392e-10	5.74848185912491e-07	12.4756
POU2AF1	-5.01138	0.703588	-4.50829	1.69054663232982e-05	0.00303704	2.76226
PTPRC	-5.02304	2.04719	-5.21744	9.05221933751507e-07	0.000270992	5.48034
PLAC8	-5.03281	0.239849	-7.1408	1.20958313085729e-10	1.52109730948116e-07	13.8234
CCR7	-5.09322	1.82316	-5.05268	1.82524722364257e-06	0.000452108	4.82659
CD79B	-5.25247	1.724	-5.40948	3.93815918530762e-07	0.000153288	6.25733
FCAMR	-5.29987	-0.654806	-10.0627	3.99336461306523e-17	6.52835246943905e-13	27.6933
LTB	-5.38563	3.08306	-4.15064	6.71264829165386e-05	0.00864082	1.49297
STAP1	-5.4565	-0.0573073	-7.97132	1.91479602653048e-12	4.47186934881718e-09	17.7131
ADAMDEC1	-5.46007	1.34437	-4.72416	7.11672644238066e-06	0.00141883	3.56123
BANK1	-5.50982	-0.299241	-8.75809	3.44244964058372e-14	1.72062957244841e-10	21.4627
CD52	-5.51558	4.15636	-3.86619	0.000190849	0.0184615	0.544775
SELL	-5.56551	2.67401	-4.77979	5.67278099265958e-06	0.00118896	3.77413
PRSS33	-5.61762	1.57666	-3.58475	0.00051146	0.0381797	-0.369363
PASD1	-5.71805	-0.350937	-4.16278	6.41315436408684e-05	0.00832081	1.53653
CLU	-6.07019	3.28005	-3.8092	0.000233936	0.0213653	0.357723
C7	-6.08584	0.00301848	-5.46926	3.02968981833812e-07	0.000126998	6.5022
CD19	-6.22207	0.0928209	-6.40231	4.2614626950069e-09	3.66665221778804e-06	10.4974
PRSS21	-6.40723	0.782162	-3.72948	0.000309969	0.0262558	0.0854898
VPREB3	-6.59466	0.934447	-6.27822	7.6409231163749e-09	6.24569055532484e-06	9.94762
FCER2	-6.62131	-0.282205	-8.18123	6.59910821836312e-13	1.79803701923e-09	18.7377
CD79A	-6.71336	2.5717	-3.78682	0.000253268	0.0226253	0.285042
CST5	-6.85993	0.0613278	-5.08264	1.60816675351406e-06	0.000418429	4.94431
TCL1A	-7.12133	0.0688455	-7.65455	9.4412262517944e-12	1.54345166764335e-08	16.2401
MS4A1	-7.31851	0.0823104	-6.61609	1.54200805105344e-09	1.57554672616386e-06	11.4519
PLA2G2D	-7.65436	0.802946	-5.36117	4.86250543857995e-07	0.000178202	6.05944
CR2	-8.49066	-0.42849	-8.67557	5.26250786777713e-14	1.72062957244841e-10	21.0962
CST2	-10.7254	2.53509	-5.31733	5.88279945852128e-07	0.000196269	5.87246
